# Supplementary material for: Bio-Activation of HA/β-TCP Porous Scaffolds by High-Pressure CO2 Surface Remodeling: A Novel “Coating-from” Approach
Source: Materials (Basel). 2022 Oct 19;15(20):7306. doi: 10.3390/ma15207306 (PMC9610974; doi:10.3390/ma15207306)
Supplement: Supplementary file 1 [file materials-15-07306-s001.zip]

Archive with 1 entries (1 files):
- materials-1951360-supplementary.pdf
